# Supplementary material for: Control of tissue flows and embryo geometry in avian gastrulation
Source: Nat Commun. 2025 Jun 4;16:5174. doi: 10.1038/s41467-025-60249-8 (PMC12137940; doi:10.1038/s41467-025-60249-8)
Supplement: Supplementary file 34 — Source Data [file 41467_2025_60249_MOESM34_ESM.zip]

Archive with 9 entries (7 files):
- supplementary_information/
- supplementary_information/PIV_data/
- supplementary_information/PIV_data/FigS10_statistical_analysis.m
- supplementary_information/PIV_data/Figure02_Control_PIV.mat
- supplementary_information/PIV_data/Figure03_Confined_PIV.mat
- supplementary_information/PIV_data/Figure04_LY2874455_PIV.mat
- supplementary_information/PIV_data/Figure05_LY2874455_Confined_PIV.mat
- supplementary_information/PIV_data/FigureS10_measurementes.xlsx
- supplementary_information/PIV_data/open_piv_example.m
