# Supplementary material for: Control of tissue flows and embryo geometry in avian gastrulation
Source: Nat Commun. 2025 Jun 4;16:5174. doi: 10.1038/s41467-025-60249-8 (PMC12137940; doi:10.1038/s41467-025-60249-8)
Supplement: Supplementary file 34 — Source Data [file 41467_2025_60249_MOESM34_ESM.zip › supplementary_information/PIV_data/FigS10_statistical_analysis.m]

%%
cf_embryo_length = [
3407.52,...
3213.133,...
2399.146,...
2691.985,...
3609.097,...
3220.822,...
3404.733,...
3516.749,...
];

cn_embryo_length = [
5557.952,...
5235.624,...
5597.802,...
4538.962,...
5374.182,...
3652.344,...
4919.889,...
4257.948,...
    ];

[h,p,ci,stats] = ttest2(cf_embryo_length, cn_embryo_length,'Vartype','unequal');

clf

cnx = 0.85*ones(size(cn_embryo_length))+0.25.*rand(size(cn_embryo_length));
cfx = 1.85*ones(size(cf_embryo_length))+0.25.*rand(size(cf_embryo_length));

cnx = rescale(1./(cn_embryo_length-median(cn_embryo_length)), 0.95, 1.05);
cfx = rescale(1./(cf_embryo_length-median(cf_embryo_length)), 1.95, 2.05);

cmap = scheme_review;

hold on
plot(cnx, cn_embryo_length./1000, 'o', 'Color', cmap(4,:), 'MarkerFaceColor', cmap(4,:));
plot(cfx, cf_embryo_length./1000, 'o', 'Color', cmap(2,:), 'MarkerFaceColor', cmap(2,:));

xlim([0.5, 2.5]);
ylim([0 6]);
box on; grid on;
xticks([1, 2]); xticklabels({'Control', 'Confined'})
ylabel('Embryo length (mm)')

% add error bar
yt = get(gca, 'YTick');
axis([xlim    0  ceil(max(yt)*1.2)])
xt = get(gca, 'XTick');

text(mean(xt([1 2])), max(yt)*1.15, '***', 'FontSize', 20, 'HorizontalAlignment','center')
plot(xt([1 2]), [1 1]*max(yt)*1.1, '-k',  mean(xt([1 2])), max(yt)*1.15, 'k')

set(gca, 'FontSize', 18)
set(gcf, 'Color', 'w')
%%
cf_head_trunck_ratio = [
1.538556782,...
2.056107158,...
1.070333555,...
1.012544081,...
0.631034927,...
1.477416268,...
1.581985805,...
1.683222141,...
];
cn_head_trunck_ratio = [
1.835530659,...
1.793381622,...
2.020591254,...
0.77684809,...
1.975757314,...
1.596435853,...
1.577630067,...
1.466141114,...
    ];


[h,p,ci,stats] = ttest2(cf_head_trunck_ratio, cn_head_trunck_ratio,'Vartype','unequal');

clf

cnx = 0.85*ones(size(cn_head_trunck_ratio))+0.25.*rand(size(cn_head_trunck_ratio));
cfx = 1.85*ones(size(cf_head_trunck_ratio))+0.25.*rand(size(cf_head_trunck_ratio));

cnx = rescale(1./(cn_head_trunck_ratio-median(cn_head_trunck_ratio)), 0.95, 1.05);
cfx = rescale(1./(cf_head_trunck_ratio-median(cf_head_trunck_ratio)), 1.95, 2.05);

cmap = scheme_review;

hold on
plot(cnx, cn_head_trunck_ratio, 'o', 'Color', cmap(4,:), 'MarkerFaceColor', cmap(4,:));
plot(cfx, cf_head_trunck_ratio, 'o', 'Color', cmap(2,:), 'MarkerFaceColor', cmap(2,:));

xlim([0.5, 2.5]);
ylim([0 2]);
box on; grid on;
xticks([1, 2]); xticklabels({'Control', 'Confined'})
ylabel('Trunk / Head length ratio')

% add error bar
yt = get(gca, 'YTick');
axis([xlim    0  ceil(max(yt)*1.2)])
xt = get(gca, 'XTick');

text(mean(xt([1 2])), max(yt)*1.15, 'n.s.', 'FontSize', 20, 'HorizontalAlignment','center')
plot(xt([1 2]), [1 1]*max(yt)*1.1, '-k',  mean(xt([1 2])), max(yt)*1.15, 'k')

set(gca, 'FontSize', 18)
set(gcf, 'Color', 'w')
