# Supplementary material for: Control of tissue flows and embryo geometry in avian gastrulation
Source: Nat Commun. 2025 Jun 4;16:5174. doi: 10.1038/s41467-025-60249-8 (PMC12137940; doi:10.1038/s41467-025-60249-8)
Supplement: Supplementary file 34 — Source Data [file 41467_2025_60249_MOESM34_ESM.zip › supplementary_information/PIV_data/FigureS10_measurementes.xlsx]

## Sheet: Sheet1
confined id	body length	head length	trunk length	trunk/head ratio
1	3407.52	1342.31	2065.21	1.53856		1.02119
2	3213.13	1051.38	2161.75	2.05611		1.06917
3	2399.15	1158.82	1240.33	1.07033		1.11079
4	2691.99	1337.6	1354.38	1.01254		1.00569
5	3609.1	2212.76	1396.33	0.631035		1.08671
6	3220.82	1300.07	1920.75	1.47742		1.03294
7	3404.73	1318.65	2086.08	1.58199		1.14047
8	3516.75	1310.64	2206.1	1.68322		1.16589
control id	body length	head length	trunk length
1	5557.95	1960.11	3597.84	1.83553		2.09276
2	5235.62	1874.3	3361.33	1.79338		2.0165
3	5597.8	1853.21	3744.59	2.02059		2.19192
4	4538.96	2554.5	1984.46	0.776848		2.15403
5	5374.18	1805.99	3568.19	1.97576		2.031
6	3652.34	1406.68	2245.67	1.59644		2.04779
7	4919.89	1908.69	3011.2	1.57763		2.12429
8	4257.95	1726.56	2531.39	1.46614		2.13954
