# Supplementary material for: Control of tissue flows and embryo geometry in avian gastrulation
Source: Nat Commun. 2025 Jun 4;16:5174. doi: 10.1038/s41467-025-60249-8 (PMC12137940; doi:10.1038/s41467-025-60249-8)
Supplement: Supplementary file 34 — Source Data [file 41467_2025_60249_MOESM34_ESM.zip › supplementary_information/PIV_data/open_piv_example.m]

filename = 'Figure02_Control_PIV.mat';
load(filename);

t_point = 15;
skip_arrow = 5;
quiver(x{t_point}(1:skip_arrow:end, 1:skip_arrow:end),...
       y{t_point}(1:skip_arrow:end, 1:skip_arrow:end),...
       u_original{t_point}(1:skip_arrow:end, 1:skip_arrow:end),...
       v_original{t_point}(1:skip_arrow:end, 1:skip_arrow:end))
